# Supplementary material for: Direct Measurement of the Affinity between tBid and Bax in a Mitochondria-Like Membrane
Source: Int J Mol Sci. 2021 Jul 31;22(15):8240. doi: 10.3390/ijms22158240 (PMC8348223; doi:10.3390/ijms22158240)
Supplement: Supplementary file 1 [file ijms-22-08240-s001.zip]

Archive with 1 entries (1 files):
- ijms-1272431-supplementary.pdf
